# Supplementary material for: Anti-Cancer and Immunomodulatory Activity of a Polyethylene Glycol-Betulinic Acid Conjugate on Pancreatic Cancer Cells
Source: Life (Basel). 2021 May 21;11(6):462. doi: 10.3390/life11060462 (PMC8223974; doi:10.3390/life11060462)
Supplement: Supplementary file 1 [file life-11-00462-s001.zip]

Archive with 1 entries (1 files):
- life-1175208-supplementary.pdf
